# Supplementary material for: The Development and Testing of a Patient Decision Aid for Individuals with Homologous Recombinant Proficient Ovarian Cancer Who Are Considering Niraparib Maintenance Therapy
Source: Curr Oncol. 2024 Mar 8;31(3):1416–25. doi: 10.3390/curroncol31030107 (PMC10969309; doi:10.3390/curroncol31030107)
Supplement: Supplementary file 1 [file curroncol-31-00107-s001.zip]

Archive with 1 entries (1 files):
- curroncol-2874883-supplementary.pdf
